# Supplementary material for: Ophiorrhiza saxatilis (Rubiaceae), a new species from Guizhou, China
Source: PhytoKeys. 2026 Jul 24;278:27–37. doi: 10.3897/phytokeys.278.197480 (PMC13428248; doi:10.3897/phytokeys.278.197480)
Supplement: XML Treatment for Ophiorrhiza saxatilis [file phytokeys.278.197480-treatment1.xml]

<!DOCTYPE tp:taxon-treatment
  PUBLIC "-//TaxonX//DTD Taxonomic Treatment Publishing DTD v0 20100105//EN" "tax-treatment-NSO.dtd">
<tp:taxon-treatment xmlns:tp="http://www.plazi.org/taxpub"><tp:treatment-meta><kwd-group><label>Taxon classification</label><kwd>
                <named-content content-type="kingdom">Plantae</named-content>
              </kwd><kwd>
                <named-content content-type="order">Gentianales</named-content>
              </kwd><kwd>
                <named-content content-type="family">Rubiaceae</named-content>
              </kwd></kwd-group><mixed-citation publication-type="journal"><person-group><name><surname>Li</surname><given-names>Guang-Lin</given-names></name><name><surname>An</surname><given-names>Ming-Tai</given-names></name><name><surname>Wu</surname><given-names>Xu</given-names></name><name><surname>Yu</surname><given-names>Jiang-Hong</given-names></name><name><surname>Qiu</surname><given-names>Jian</given-names></name><name><surname>Liu</surname><given-names>Shao-Fei</given-names></name><name><surname>Tan</surname><given-names>Cheng-jiang</given-names></name></person-group><article-title><italic><tp:taxon-name><tp:taxon-name-part taxon-name-part-type="genus" reg="Ophiorrhiza">Ophiorrhiza</tp:taxon-name-part> <tp:taxon-name-part taxon-name-part-type="species" reg="saxatilis">saxatilis</tp:taxon-name-part></tp:taxon-name></italic> (<tp:taxon-name><tp:taxon-name-part taxon-name-part-type="family" reg="Rubiaceae">Rubiaceae</tp:taxon-name-part></tp:taxon-name>), a new species from Guizhou, China</article-title><source>PhytoKeys</source><day>24</day><month>07</month><year>2026</year><volume>278</volume><fpage>27</fpage><lpage>37</lpage><pub-id pub-id-type="doi">10.3897/phytokeys.278.197480</pub-id></mixed-citation></tp:treatment-meta><tp:nomenclature><tp:taxon-name><object-id xmlns:xlink="http://www.w3.org/1999/xlink" content-type="arpha" xlink:type="simple">7D1408EF-FEA5-5595-A78F-665094F84CDF</object-id>
                    		<tp:taxon-name-part taxon-name-part-type="genus" reg="Ophiorrhiza">Ophiorrhiza</tp:taxon-name-part> <tp:taxon-name-part taxon-name-part-type="species" reg="saxatilis">saxatilis</tp:taxon-name-part>
                    	
                    		<object-id xmlns:xlink="http://www.w3.org/1999/xlink" content-type="ipni" xlink:type="simple">urn:lsid:ipni.org:names:77393145-1</object-id>
                    	</tp:taxon-name><tp:taxon-authority>M.T.An &amp; G.L.Li</tp:taxon-authority><tp:taxon-status xmlns:xlink="http://www.w3.org/1999/xlink" xlink:type="simple">sp. nov.</tp:taxon-status><xref ref-type="fig" rid="F1">Figs 1</xref><xref ref-type="fig" rid="F2">, 2</xref><xref ref-type="fig" rid="F3">, 3</xref><xref ref-type="fig" rid="F4">, 4</xref></tp:nomenclature><tp:treatment-sec sec-type="Type"><title>Type.</title><p>China, • Guizhou Province, Libo County, Maolan National Nature Reserve; <named-content xmlns:xlink="http://www.w3.org/1999/xlink" content-type="dwc:verbatimCoordinates" xlink:type="simple">25°17'N, 107°55'E</named-content> (Fig. <xref ref-type="fig" rid="F3">3</xref>), elevation 960 m; 8 May 2025; <italic>Ming-tai An, Guang-lin Li, Jiang-hong Yu, <named-content xmlns:xlink="http://www.w3.org/1999/xlink" content-type="dwc:institutional_code" xlink:title="Guizhou Agricultural College" xlink:href="https://scientific-collections.gbif.org/institution/6a7167fe-8426-4897-b52d-dec9df8345dc" xlink:type="simple">GZAC</named-content>-LGL-250429</italic> (holotype: <named-content xmlns:xlink="http://www.w3.org/1999/xlink" content-type="dwc:institutional_code" xlink:title="Guizhou Agricultural College" xlink:href="https://scientific-collections.gbif.org/institution/6a7167fe-8426-4897-b52d-dec9df8345dc" xlink:type="simple">GZAC</named-content>-LGL-1; isotype: <named-content xmlns:xlink="http://www.w3.org/1999/xlink" content-type="dwc:institutional_code" xlink:title="Guizhou Agricultural College" xlink:href="https://scientific-collections.gbif.org/institution/6a7167fe-8426-4897-b52d-dec9df8345dc" xlink:type="simple">GZAC</named-content>-LGL-2).</p><fig id="F1" position="float" orientation="portrait"><object-id xmlns:xlink="http://www.w3.org/1999/xlink" content-type="doi" xlink:type="simple">10.3897/phytokeys.278.197480.figure1</object-id><object-id xmlns:xlink="http://www.w3.org/1999/xlink" content-type="arpha" xlink:type="simple">0A967D9A-F8B2-5318-8F0C-3F9B2530DCF4</object-id><label>Figure 1.</label><caption><p>Holotype of <italic><tp:taxon-name><tp:taxon-name-part taxon-name-part-type="genus" reg="Ophiorrhiza">Ophiorrhiza</tp:taxon-name-part> <tp:taxon-name-part taxon-name-part-type="species" reg="saxatilis">saxatilis</tp:taxon-name-part></tp:taxon-name></italic>.</p></caption><graphic xmlns:xlink="http://www.w3.org/1999/xlink" xlink:href="phytokeys-278-027_article-197480__-g001.jpg" id="oo_1725077.jpg" position="float" orientation="portrait" xlink:type="simple"><uri content-type="original_file" xlink:type="simple">https://binary.pensoft.net/fig/1725077</uri></graphic></fig><fig id="F2" position="float" orientation="portrait"><object-id xmlns:xlink="http://www.w3.org/1999/xlink" content-type="doi" xlink:type="simple">10.3897/phytokeys.278.197480.figure2</object-id><object-id xmlns:xlink="http://www.w3.org/1999/xlink" content-type="arpha" xlink:type="simple">59B24465-97EC-5234-8445-D65406CD9016</object-id><label>Figure 2.</label><caption><p><italic><tp:taxon-name><tp:taxon-name-part taxon-name-part-type="genus" reg="Ophiorrhiza">Ophiorrhiza</tp:taxon-name-part> <tp:taxon-name-part taxon-name-part-type="species" reg="saxatilis">saxatilis</tp:taxon-name-part></tp:taxon-name></italic>. <bold>A</bold>. Flowering branch; <bold>B</bold>. Infructescence; <bold>C</bold>. Fruit; <bold>D</bold>. Bracteoles; <bold>E</bold>. Adaxial (left) and abaxial (right) leaf surface; <bold>F</bold>. Lateral view of flower; <bold>G</bold>. Longitudinally dissected short-styled flower; <bold>H</bold>. Longitudinally dissected long-styled flower; <bold>I</bold>. Branchlets. Drawn from the holotype by Yi Wang.</p></caption><graphic xmlns:xlink="http://www.w3.org/1999/xlink" xlink:href="phytokeys-278-027_article-197480__-g002.jpg" id="oo_1725078.jpg" position="float" orientation="portrait" xlink:type="simple"><uri content-type="original_file" xlink:type="simple">https://binary.pensoft.net/fig/1725078</uri></graphic></fig><fig id="F3" position="float" orientation="portrait"><object-id xmlns:xlink="http://www.w3.org/1999/xlink" content-type="doi" xlink:type="simple">10.3897/phytokeys.278.197480.figure3</object-id><object-id xmlns:xlink="http://www.w3.org/1999/xlink" content-type="arpha" xlink:type="simple">5F776D01-1913-580A-9B21-8668725E5A48</object-id><label>Figure 3.</label><caption><p><italic><tp:taxon-name><tp:taxon-name-part taxon-name-part-type="genus" reg="Ophiorrhiza">Ophiorrhiza</tp:taxon-name-part> <tp:taxon-name-part taxon-name-part-type="species" reg="saxatilis">saxatilis</tp:taxon-name-part></tp:taxon-name></italic>. <bold>A, B</bold>. Habitat; <bold>C</bold>. Plant; <bold>D</bold>. Flowering branch; <bold>E</bold>. Dissected flowers: long-styled flower (above) and short-styled flower (below); <bold>F</bold>. Style of long-styled flower; <bold>G</bold>. Style of short-styled flower; <bold>H</bold>. Longitudinally dissected short-styled flower; <bold>I</bold>. Longitudinally dissected long-styled flower; <bold>J</bold>. Fruit; <bold>K</bold>. Infructescence; <bold>L</bold>. Adaxial leaf surface; <bold>M</bold>. Abaxial leaf surface; <bold>N</bold>. Branchlets.</p></caption><graphic xmlns:xlink="http://www.w3.org/1999/xlink" xlink:href="phytokeys-278-027_article-197480__-g003.jpg" id="oo_1725079.jpg" position="float" orientation="portrait" xlink:type="simple"><uri content-type="original_file" xlink:type="simple">https://binary.pensoft.net/fig/1725079</uri></graphic></fig><fig id="F4" position="float" orientation="portrait"><object-id xmlns:xlink="http://www.w3.org/1999/xlink" content-type="doi" xlink:type="simple">10.3897/phytokeys.278.197480.figure4</object-id><object-id xmlns:xlink="http://www.w3.org/1999/xlink" content-type="arpha" xlink:type="simple">44F5B94B-71EA-52AB-A53D-174335E805CC</object-id><label>Figure 4.</label><caption><p>Distribution of <italic><tp:taxon-name><tp:taxon-name-part taxon-name-part-type="genus" reg="Ophiorrhiza">Ophiorrhiza</tp:taxon-name-part> <tp:taxon-name-part taxon-name-part-type="species" reg="saxatilis">saxatilis</tp:taxon-name-part></tp:taxon-name></italic>.</p></caption><graphic xmlns:xlink="http://www.w3.org/1999/xlink" xlink:href="phytokeys-278-027_article-197480__-g004.jpg" id="oo_1725080.jpg" position="float" orientation="portrait" xlink:type="simple"><uri content-type="original_file" xlink:type="simple">https://binary.pensoft.net/fig/1725080</uri></graphic></fig><fig id="F5" position="float" orientation="portrait"><object-id xmlns:xlink="http://www.w3.org/1999/xlink" content-type="doi" xlink:type="simple">10.3897/phytokeys.278.197480.figure5</object-id><object-id xmlns:xlink="http://www.w3.org/1999/xlink" content-type="arpha" xlink:type="simple">DCAA6530-6512-57E0-AC16-F5381BE47375</object-id><label>Figure 5.</label><caption><p>Variation in 9 morphological characters (<bold>A–I</bold>) and principal coordinate analysis (<bold>J</bold>) of <italic><tp:taxon-name><tp:taxon-name-part taxon-name-part-type="genus" reg="Ophiorrhiza">Ophiorrhiza</tp:taxon-name-part> <tp:taxon-name-part taxon-name-part-type="species" reg="saxatilis">saxatilis</tp:taxon-name-part></tp:taxon-name></italic> and <italic><tp:taxon-name><tp:taxon-name-part taxon-name-part-type="genus" reg="Ophiorrhiza">O.</tp:taxon-name-part> <tp:taxon-name-part taxon-name-part-type="species" reg="lignosa">lignosa</tp:taxon-name-part></tp:taxon-name></italic>. Specimens information for <italic>O lignosa</italic>: F. Kingdon-Ward 252 Holotype (<bold>A</bold>), F. Kingdon-Ward 252 Isotype (<named-content xmlns:xlink="http://www.w3.org/1999/xlink" content-type="dwc:institutional_code" xlink:title="The New York Botanical Garden" xlink:href="https://scientific-collections.gbif.org/institution/ab83e5ab-f4f7-4c9b-a1d5-eb779dfb9377" xlink:type="simple">NY</named-content>), F. Kingdom-Ward 352 Isotype (<named-content xmlns:xlink="http://www.w3.org/1999/xlink" content-type="dwc:institutional_code" xlink:title="The New York Botanical Garden" xlink:href="https://scientific-collections.gbif.org/institution/ab83e5ab-f4f7-4c9b-a1d5-eb779dfb9377" xlink:type="simple">NY</named-content>), En-de Liu, Fa-zhi Shangguan, Zhi-dan Wei, Xin-xin Zhu, Zeng-peng Sun, Bo Xiao 6852 (<named-content xmlns:xlink="http://www.w3.org/1999/xlink" content-type="dwc:institutional_code" xlink:title="Kunming Institute of Botany, Chinese Academy of Sciences" xlink:href="https://scientific-collections.gbif.org/institution/6039165f-1334-4ac6-a955-5542100c0e50" xlink:type="simple">KUN</named-content>), Zhi-dan Wei, Fa-zhi Shangguan, Xin-xin Zhu, Bo Xiao, Geng-shen Wang, Jun Wang, LiuED8753 (<named-content xmlns:xlink="http://www.w3.org/1999/xlink" content-type="dwc:institutional_code" xlink:title="Kunming Institute of Botany, Chinese Academy of Sciences" xlink:href="https://scientific-collections.gbif.org/institution/6039165f-1334-4ac6-a955-5542100c0e50" xlink:type="simple">KUN</named-content>), Qi-wu Wang 86399 (<named-content xmlns:xlink="http://www.w3.org/1999/xlink" content-type="dwc:institutional_code" xlink:title="South China Botanical Garden" xlink:href="https://scientific-collections.gbif.org/institution/8364608f-e93a-4c4f-bde0-b40e4a8fd437" xlink:type="simple">IBSC</named-content>). Specimens’ information for <italic><tp:taxon-name><tp:taxon-name-part taxon-name-part-type="genus" reg="Ophiorrhiza">O.</tp:taxon-name-part> <tp:taxon-name-part taxon-name-part-type="species" reg="saxatilis">saxatilis</tp:taxon-name-part></tp:taxon-name></italic>: Ming-tai An, Guang-lin Li, Jiang-hong Yu <named-content xmlns:xlink="http://www.w3.org/1999/xlink" content-type="dwc:institutional_code" xlink:title="Guizhou Agricultural College" xlink:href="https://scientific-collections.gbif.org/institution/6a7167fe-8426-4897-b52d-dec9df8345dc" xlink:type="simple">GZAC</named-content>-LGL-1 (Holotype), <named-content xmlns:xlink="http://www.w3.org/1999/xlink" content-type="dwc:institutional_code" xlink:title="Guizhou Agricultural College" xlink:href="https://scientific-collections.gbif.org/institution/6a7167fe-8426-4897-b52d-dec9df8345dc" xlink:type="simple">GZAC</named-content>-LGL-2 (Isotype) <named-content xmlns:xlink="http://www.w3.org/1999/xlink" content-type="dwc:institutional_code" xlink:title="Guizhou Agricultural College" xlink:href="https://scientific-collections.gbif.org/institution/6a7167fe-8426-4897-b52d-dec9df8345dc" xlink:type="simple">GZAC</named-content>-LGL-3, <named-content xmlns:xlink="http://www.w3.org/1999/xlink" content-type="dwc:institutional_code" xlink:title="Guizhou Agricultural College" xlink:href="https://scientific-collections.gbif.org/institution/6a7167fe-8426-4897-b52d-dec9df8345dc" xlink:type="simple">GZAC</named-content>-LGL-4, <named-content xmlns:xlink="http://www.w3.org/1999/xlink" content-type="dwc:institutional_code" xlink:title="Guizhou Agricultural College" xlink:href="https://scientific-collections.gbif.org/institution/6a7167fe-8426-4897-b52d-dec9df8345dc" xlink:type="simple">GZAC</named-content>-LGL-5, <named-content xmlns:xlink="http://www.w3.org/1999/xlink" content-type="dwc:institutional_code" xlink:title="Guizhou Agricultural College" xlink:href="https://scientific-collections.gbif.org/institution/6a7167fe-8426-4897-b52d-dec9df8345dc" xlink:type="simple">GZAC</named-content>-LGL-6 (<named-content xmlns:xlink="http://www.w3.org/1999/xlink" content-type="dwc:institutional_code" xlink:title="Guizhou Agricultural College" xlink:href="https://scientific-collections.gbif.org/institution/6a7167fe-8426-4897-b52d-dec9df8345dc" xlink:type="simple">GZAC</named-content>).</p></caption><graphic xmlns:xlink="http://www.w3.org/1999/xlink" xlink:href="phytokeys-278-027_article-197480__-g005.jpg" id="oo_1725081.jpg" position="float" orientation="portrait" xlink:type="simple"><uri content-type="original_file" xlink:type="simple">https://binary.pensoft.net/fig/1725081</uri></graphic></fig></tp:treatment-sec><tp:treatment-sec sec-type="Diagnosis"><title>Diagnosis.</title><p><italic><tp:taxon-name><tp:taxon-name-part taxon-name-part-type="genus" reg="Ophiorrhiza">Ophiorrhiza</tp:taxon-name-part> <tp:taxon-name-part taxon-name-part-type="species" reg="saxatilis">saxatilis</tp:taxon-name-part></tp:taxon-name></italic> is morphologically similar to <italic><tp:taxon-name><tp:taxon-name-part taxon-name-part-type="genus" reg="Ophiorrhiza">O.</tp:taxon-name-part> <tp:taxon-name-part taxon-name-part-type="species" reg="lignosa">lignosa</tp:taxon-name-part></tp:taxon-name></italic> Merr., but can be distinguished by several key characteristics (Table <xref ref-type="table" rid="T2">2</xref>): uniformly pubescent young branches (vs. bifariously pubescent); white corolla lobes with ridges (vs. purple, without ridges); stamens inserted at the base of the corolla tube (vs. inserted near the middle of the corolla tube); flowers distylous (vs. monomorphic, with pin flowers); long-styled flowers 6–8 mm long (vs. 10–11 mm long); purple midrib on the abaxial leaf surface (vs. green); abaxial leaf surface pubescent (vs. puberulent only on the midrib and secondary veins); bracteoles 5–6 mm long (vs. 1.5–3 mm long); and petioles 2–5.8 mm long (vs. 6–20 mm long).</p></tp:treatment-sec><tp:treatment-sec sec-type="Etymology"><title>Etymology.</title><p>The specific epithet is derived from the habitat of the new species, which occurs in a typical karst limestone environment. It mainly grows in harsh habitats such as rock crevices and stony slopes.</p></tp:treatment-sec><tp:treatment-sec sec-type="Local name"><title>Local name.</title><p>Simplified Chinese: 岩生蛇根草; Chinese Pinyin: yán shēng shé gēn cǎo.</p></tp:treatment-sec><tp:treatment-sec sec-type="Description"><title>Description.</title><p>Subshrubs, to 1 m tall; older branches gray, terete, woody; young branches pubescent, drying obscurely 4–angled. Leaves thinly leathery, linear or narrowly oblong, 2–8 cm × 0.5–1.2 cm, margins entire, drying pale green and sparsely pubescent adaxially, purple-red and pubescent abaxially; midrib flat adaxially, prominent and purple abaxially; secondary veins slender, 7–9 pairs; tertiary venation indistinct; petiole 2–5.8 mm, puberulent; stipules caducous, not seen. Inflorescences relatively small, terminal, many-flowered; peduncle 1–2 cm, pubescent; axes helicoid, up to 1 cm, pubescent; pedicels slender, ca. 0.5–0.8 mm; bracteoles linear, 5–6 mm, pubescent. Calyx hispidulous; hypanthium compressed-turbinate, 5–ribbed, ca. 1 mm × 2 mm; lobes 5, ovate-triangular, 0.4–0.7 mm, glands often present in sinuses. Flowers distylous, white, drying purple; corolla tubular, glabrous outside, with a white villous ring at the middle inside, throat pubescent; tube 4–5 mm; lobes broadly ovate or oblong-ovate, ca. 4 mm, distinctly keeled. Short-styled flowers: stamens inserted at the base of the corolla tube, filaments elongated, exserted; anthers ca. 1.4 mm; style 2–4 mm, hispid; stigma oblong-ellipsoid, bilobed, ca. 1.6 mm. Long-styled flowers: style slightly exserted, 6–8 mm, villous; stigma shallowly bilobed, suborbicular, 0.8–1 mm. Capsules mitriform, 6–8 mm wide, 2.5–3 mm tall, puberulent. Seeds angular.</p></tp:treatment-sec><tp:treatment-sec sec-type="Phenology"><title>Phenology.</title><p>Flowering from February to April, fruiting from April to June.</p></tp:treatment-sec><tp:treatment-sec sec-type="Distribution and habitat"><title>Distribution and habitat.</title><p><italic><tp:taxon-name><tp:taxon-name-part taxon-name-part-type="genus" reg="Ophiorrhiza">Ophiorrhiza</tp:taxon-name-part> <tp:taxon-name-part taxon-name-part-type="species" reg="saxatilis">saxatilis</tp:taxon-name-part></tp:taxon-name></italic> is currently known only from southwestern China (Libo County, Guizhou Province). This species grows in forests on karst hills at an altitude of approximately 960 m, in a habitat characterized by high rock exposure, poor and barren soil, and low soil water retention capacity.</p></tp:treatment-sec><tp:treatment-sec sec-type="Conservation status"><title>Conservation status.</title><p>During field surveys, we discovered a wild population of <italic><tp:taxon-name><tp:taxon-name-part taxon-name-part-type="genus" reg="Ophiorrhiza">O.</tp:taxon-name-part> <tp:taxon-name-part taxon-name-part-type="species" reg="saxatilis">saxatilis</tp:taxon-name-part></tp:taxon-name></italic>. This species mainly inhabits the middle to upper parts of karst hills. In the vicinity of the surveyed area, we also observed scattered individuals of this species, with a total of approximately 150 plants. As our current investigation into the conservation status and threatening factors of <italic><tp:taxon-name><tp:taxon-name-part taxon-name-part-type="genus" reg="Ophiorrhiza">O.</tp:taxon-name-part> <tp:taxon-name-part taxon-name-part-type="species" reg="saxatilis">saxatilis</tp:taxon-name-part></tp:taxon-name></italic> is not comprehensive enough to provide detailed information on the population size and distribution, we propose that <italic><tp:taxon-name><tp:taxon-name-part taxon-name-part-type="genus" reg="Ophiorrhiza">O.</tp:taxon-name-part> <tp:taxon-name-part taxon-name-part-type="species" reg="saxatilis">saxatilis</tp:taxon-name-part></tp:taxon-name></italic> be categorized as “Data Deficient” (<xref ref-type="bibr" rid="B5">IUCN 2024</xref>).</p></tp:treatment-sec><tp:treatment-sec><!--Section generated to contain objects referenced in tp:taxon-treatment.--><table-wrap id="T2" position="float" orientation="portrait"><label>Table 2.</label><caption><p>Morphological comparison between <italic><tp:taxon-name><tp:taxon-name-part taxon-name-part-type="genus" reg="Ophiorrhiza">Ophiorrhiza</tp:taxon-name-part> <tp:taxon-name-part taxon-name-part-type="species" reg="saxatilis">saxatilis</tp:taxon-name-part></tp:taxon-name></italic> and <italic><tp:taxon-name><tp:taxon-name-part taxon-name-part-type="genus" reg="Ophiorrhiza">O.</tp:taxon-name-part> <tp:taxon-name-part taxon-name-part-type="species" reg="lignosa">lignosa</tp:taxon-name-part></tp:taxon-name></italic>.</p></caption><table><tbody><tr><th rowspan="1" colspan="1"/><th rowspan="1" colspan="1">
                  <bold>
                    <italic>
                      <tp:taxon-name><tp:taxon-name-part taxon-name-part-type="genus" reg="Ophiorrhiza">O.</tp:taxon-name-part> <tp:taxon-name-part taxon-name-part-type="species" reg="saxatilis">saxatilis</tp:taxon-name-part></tp:taxon-name>
                    </italic>
                  </bold>
                </th><th rowspan="1" colspan="1">
                  <bold>
                    <italic>
                      <tp:taxon-name><tp:taxon-name-part taxon-name-part-type="genus" reg="Ophiorrhiza">O.</tp:taxon-name-part> <tp:taxon-name-part taxon-name-part-type="species" reg="lignosa">lignosa</tp:taxon-name-part></tp:taxon-name>
                    </italic>
                  </bold>
                </th></tr><tr><td rowspan="1" colspan="1">leaf texture</td><td rowspan="1" colspan="1">thinly leathery</td><td rowspan="1" colspan="1">papery</td></tr><tr><td rowspan="1" colspan="1">leaf shape</td><td rowspan="1" colspan="1">linear, apex acute</td><td rowspan="1" colspan="1">lanceolate, acuminate</td></tr><tr><td rowspan="1" colspan="1">leaf size</td><td rowspan="1" colspan="1">2–8 cm long, 0.5–1.2 cm wide</td><td rowspan="1" colspan="1">5–11 cm long, 1–2 cm wide</td></tr><tr><td rowspan="1" colspan="1">abaxial leaf surface</td><td rowspan="1" colspan="1">pubescent</td><td rowspan="1" colspan="1">abaxially puberulent along midrib and secondary veins</td></tr><tr><td rowspan="1" colspan="1">abaxial midrib</td><td rowspan="1" colspan="1">purple</td><td rowspan="1" colspan="1">green</td></tr><tr><td rowspan="1" colspan="1">Petiole</td><td rowspan="1" colspan="1">2–5.8 mm long</td><td rowspan="1" colspan="1">6–20 mm long</td></tr><tr><td rowspan="1" colspan="1">young branches</td><td rowspan="1" colspan="1">uniformly pubescent</td><td rowspan="1" colspan="1">bifariously pubescent</td></tr><tr><td rowspan="1" colspan="1">corolla color</td><td rowspan="1" colspan="1">white</td><td rowspan="1" colspan="1">purple</td></tr><tr><td rowspan="1" colspan="1">stamen insertion position</td><td rowspan="1" colspan="1">inserted at base of corolla tube</td><td rowspan="1" colspan="1">inserted near middle of corolla tube</td></tr><tr><td rowspan="1" colspan="1">Style</td><td rowspan="1" colspan="1">long-styled flowers 6–8 mm, short-styled flowers 2–4 mm</td><td rowspan="1" colspan="1">long-styled flowers 10–11 mm, short-styled flowers absent</td></tr><tr><td rowspan="1" colspan="1">Bracteoles</td><td rowspan="1" colspan="1">5–6 mm long</td><td rowspan="1" colspan="1">1.5–3 mm long</td></tr></tbody></table></table-wrap></tp:treatment-sec><ref-list><ref id="B5"><mixed-citation xmlns:xlink="http://www.w3.org/1999/xlink" xlink:type="simple">IUCN [IUCN Standards and Petitions Committee] (2024) Guidelines for Using the IUCN Red List Categories and Criteria. Version 16. Prepared by the Standards and Petitions Committee. <ext-link xlink:href="https://www.iucnredlist.org/documents/RedListGuidelines.pdf" ext-link-type="uri" xlink:type="simple">https://www.iucnredlist.org/documents/RedListGuidelines.pdf</ext-link> [accessed 8 April 2026]</mixed-citation></ref></ref-list></tp:taxon-treatment>
