# Supplementary material for: Ophiorrhiza saxatilis (Rubiaceae), a new species from Guizhou, China
Source: PhytoKeys. 2026 Jul 24;278:27–37. doi: 10.3897/phytokeys.278.197480 (PMC13428248; doi:10.3897/phytokeys.278.197480)
Supplement: Supplementary material 1 — Raw individual morphological data of O. saxatilis and O. lignosa used for interspecific comparison and principal component analysis [file phytokeys-278-027_article-197480__-s001.xlsx]

## Sheet: Sheet1
Specimen number	Leaf number	petiole length（mm）	leaf length(cm)	leaf width(cm)	Lateral vein number	leaf texture	leaf shape	Internode length(mm)	Stem hair	Leaf hair
S001	1	4.3	5.2	1	6	thinly leathery	linear, apex acute	7	uniformly pubescent	pubescent
S001	2	3.7	3.6	0.8	8	thinly leathery	linear, apex acute	9	uniformly pubescent	pubescent
S001	3	3.9	3.7	0.8	5	thinly leathery	linear, apex acute	8	uniformly pubescent	pubescent
S001	4	3.2	3.6	0.8	7	thinly leathery	linear, apex acute	5	uniformly pubescent	pubescent
S001	5	3	3.8	0.7	8	thinly leathery	linear, apex acute	7	uniformly pubescent	pubescent
S001	6	3.1	4.1	0.9	6	thinly leathery	linear, apex acute	8	uniformly pubescent	pubescent
S001	7	4.2	4.5	1	5	thinly leathery	linear, apex acute	9	uniformly pubescent	pubescent
S001	8	3	3.5	0.8	6	thinly leathery	linear, apex acute	6	uniformly pubescent	pubescent
S001	9	3.1	3.4	0.9	5	thinly leathery	linear, apex acute	9	uniformly pubescent	pubescent
S001	10	4	3.7	0.9	7	thinly leathery	linear, apex acute	10	uniformly pubescent	pubescent
S002	1	5	4.8	1.1	6	thinly leathery	linear, apex acute	10	uniformly pubescent	pubescent
S002	2	4.5	4.6	1.2	6	thinly leathery	linear, apex acute	8	uniformly pubescent	pubescent
S002	3	5.1	4.7	1.1	8	thinly leathery	linear, apex acute	6	uniformly pubescent	pubescent
S002	4	4.9	4.3	1.1	7	thinly leathery	linear, apex acute	9	uniformly pubescent	pubescent
S002	5	4.2	4	1	5	thinly leathery	linear, apex acute	7	uniformly pubescent	pubescent
S002	6	5.5	5.9	1.3	6	thinly leathery	linear, apex acute	8	uniformly pubescent	pubescent
S002	7	3.4	3.6	0.9	8	thinly leathery	linear, apex acute	7	uniformly pubescent	pubescent
S002	8	5.2	4.9	1.1	7	thinly leathery	linear, apex acute	9	uniformly pubescent	pubescent
S002	9	3.8	3.7	0.9	7	thinly leathery	linear, apex acute	8	uniformly pubescent	pubescent
S002	10	3.5	3.6	0.8	6	thinly leathery	linear, apex acute	11	uniformly pubescent	pubescent
S003	1	3.6	4.5	0.8	7	thinly leathery	linear, apex acute	8	uniformly pubescent	pubescent
S003	2	4	3.9	0.7	5	thinly leathery	linear, apex acute	7	uniformly pubescent	pubescent
S003	3	4.7	5.4	0.9	5	thinly leathery	linear, apex acute	8	uniformly pubescent	pubescent
S003	4	5.2	5.5	0.8	6	thinly leathery	linear, apex acute	6	uniformly pubescent	pubescent
S003	5	4.9	5.7	0.9	8	thinly leathery	linear, apex acute	5	uniformly pubescent	pubescent
S003	6	4	3.9	0.8	7	thinly leathery	linear, apex acute	9	uniformly pubescent	pubescent
S003	7	4.6	4.1	0.7	8	thinly leathery	linear, apex acute	5	uniformly pubescent	pubescent
S003	8	5.1	4.8	0.8	5	thinly leathery	linear, apex acute	8	uniformly pubescent	pubescent
S003	9	5.3	6.2	1.2	6	thinly leathery	linear, apex acute	10	uniformly pubescent	pubescent
S003	10	4.1	4.3	0.8	7	thinly leathery	linear, apex acute	7	uniformly pubescent	pubescent
S004	1	4.2	3.8	0.7	6	thinly leathery	linear, apex acute	6	uniformly pubescent	pubescent
S004	2	4.5	3.6	0.7	5	thinly leathery	linear, apex acute	10	uniformly pubescent	pubescent
S004	3	5.3	4.7	1.1	8	thinly leathery	linear, apex acute	9	uniformly pubescent	pubescent
S004	4	4.8	3.9	0.9	6	thinly leathery	linear, apex acute	11	uniformly pubescent	pubescent
S004	5	5.5	5.1	1.2	7	thinly leathery	linear, apex acute	8	uniformly pubescent	pubescent
S004	6	5.3	4.9	1	5	thinly leathery	linear, apex acute	9	uniformly pubescent	pubescent
S004	7	3.7	3.4	0.8	7	thinly leathery	linear, apex acute	7	uniformly pubescent	pubescent
S004	8	5.1	4.7	0.9	6	thinly leathery	linear, apex acute	9	uniformly pubescent	pubescent
S004	9	4	3.3	0.7	8	thinly leathery	linear, apex acute	11	uniformly pubescent	pubescent
S004	10	4.2	3.6	0.6	8	thinly leathery	linear, apex acute	6	uniformly pubescent	pubescent
005	1	4.1	3.8	1.05	6	thinly leathery	linear, apex acute	10	uniformly pubescent	pubescent
S005	2	5.2	5.5	1.2	7	thinly leathery	linear, apex acute	8	uniformly pubescent	pubescent
S005	3	5.6	6	0.9	8	thinly leathery	linear, apex acute	9	uniformly pubescent	pubescent
S005	4	4.9	5.6	1.1	5	thinly leathery	linear, apex acute	5	uniformly pubescent	pubescent
S005	5	3.2	4.1	0.7	5	thinly leathery	linear, apex acute	9	uniformly pubescent	pubescent
S005	6	3.6	4.2	0.9	6	thinly leathery	linear, apex acute	7	uniformly pubescent	pubescent
S005	7	4	4.4	1.2	7	thinly leathery	linear, apex acute	10	uniformly pubescent	pubescent
S005	8	3.8	3.9	1.3	7	thinly leathery	linear, apex acute	6	uniformly pubescent	pubescent
S005	9	4.6	4.8	1.3	6	thinly leathery	linear, apex acute	7	uniformly pubescent	pubescent
S005	10	4.2	4.3	1	6	thinly leathery	linear, apex acute	9	uniformly pubescent	pubescent
S006	1	4	4.9	1.03	7	thinly leathery	linear, apex acute	8	uniformly pubescent	pubescent
S006	2	3.7	3.6	0.8	6	thinly leathery	linear, apex acute	5	uniformly pubescent	pubescent
S006	3	3.6	3.4	0.9	5	thinly leathery	linear, apex acute	11	uniformly pubescent	pubescent
S006	4	4.5	4.9	1.1	7	thinly leathery	linear, apex acute	9	uniformly pubescent	pubescent
S006	5	5	4.8	0.9	6	thinly leathery	linear, apex acute	8	uniformly pubescent	pubescent
S006	6	3.9	5.1	1.1	8	thinly leathery	linear, apex acute	6	uniformly pubescent	pubescent
S006	7	5.3	4.7	1.2	8	thinly leathery	linear, apex acute	7	uniformly pubescent	pubescent
S006	8	5	4.2	1	7	thinly leathery	linear, apex acute	7	uniformly pubescent	pubescent
S006	9	4.7	3.9	1.1	5	thinly leathery	linear, apex acute	10	uniformly pubescent	pubescent
S006	10	4.1	4.8	1.2	6	thinly leathery	linear, apex acute	6	uniformly pubescent	pubescent
Specimen number	Leaf number	petiole length（mm）	leaf length(cm)	leaf width(cm)	Lateral vein number	leaf texture	leaf shape	Internode length(mm)	Stem hair	Leaf hair
L001	1	14	8.8	1.8	6	papery	lanceolate, acuminate	9	bifariously pubescent	Pubescent only on midrib and lateral veins
L001	2	17	7.6	1.6	5	papery	lanceolate, acuminate	6	bifariously pubescent	Pubescent only on midrib and lateral veins
L001	3	16	9.8	1.5	7	papery	lanceolate, acuminate	7	bifariously pubescent	Pubescent only on midrib and lateral veins
L001	4	16	7.5	1.5	6	papery	lanceolate, acuminate	8	bifariously pubescent	Pubescent only on midrib and lateral veins
L001	5	18	9.3	1.7	8	papery	lanceolate, acuminate	11	bifariously pubescent	Pubescent only on midrib and lateral veins
L001	6	15	7.6	1.4	5	papery	lanceolate, acuminate	5	bifariously pubescent	Pubescent only on midrib and lateral veins
L001	7	15	6.9	1.3	7	papery	lanceolate, acuminate	8	bifariously pubescent	Pubescent only on midrib and lateral veins
L001	8	17	9.5	1.6	6	papery	lanceolate, acuminate	6	bifariously pubescent	Pubescent only on midrib and lateral veins
L001	9	18	9.5	1.9	5	papery	lanceolate, acuminate	11	bifariously pubescent	Pubescent only on midrib and lateral veins
L001	10	19	9.7	1.8	6	papery	lanceolate, acuminate	10	bifariously pubescent	Pubescent only on midrib and lateral veins
L002	1	17	8.1	1.4	7	papery	lanceolate, acuminate	6	bifariously pubescent	Pubescent only on midrib and lateral veins
L002	2	14	7.7	1.3	8	papery	lanceolate, acuminate	8	bifariously pubescent	Pubescent only on midrib and lateral veins
L002	3	16	8.7	1.6	5	papery	lanceolate, acuminate	10	bifariously pubescent	Pubescent only on midrib and lateral veins
L002	4	15	8.6	1.5	6	papery	lanceolate, acuminate	7	bifariously pubescent	Pubescent only on midrib and lateral veins
L002	5	14	7.8	1.7	6	papery	lanceolate, acuminate	5	bifariously pubescent	Pubescent only on midrib and lateral veins
L002	6	11	6.5	1	7	papery	lanceolate, acuminate	7	bifariously pubescent	Pubescent only on midrib and lateral veins
L002	7	10	6.3	1.2	6	papery	lanceolate, acuminate	12	bifariously pubescent	Pubescent only on midrib and lateral veins
L002	8	12	6.9	1.1	6	papery	lanceolate, acuminate	8	bifariously pubescent	Pubescent only on midrib and lateral veins
L002	9	15	8.2	1.4	7	papery	lanceolate, acuminate	11	bifariously pubescent	Pubescent only on midrib and lateral veins
L002	10	11	6.8	1.2	6	papery	lanceolate, acuminate	10	bifariously pubescent	Pubescent only on midrib and lateral veins
L003	1	16	8.4	1.5	7	papery	lanceolate, acuminate	9	bifariously pubescent	Pubescent only on midrib and lateral veins
L003	2	13	9.6	1.9	6	papery	lanceolate, acuminate	9	bifariously pubescent	Pubescent only on midrib and lateral veins
L003	3	11	7.2	1.3	6	papery	lanceolate, acuminate	6	bifariously pubescent	Pubescent only on midrib and lateral veins
L003	4	10	6.2	0.9	5	papery	lanceolate, acuminate	8	bifariously pubescent	Pubescent only on midrib and lateral veins
L003	5	13	9.4	1.6	8	papery	lanceolate, acuminate	8	bifariously pubescent	Pubescent only on midrib and lateral veins
L003	6	12	6	1.1	6	papery	lanceolate, acuminate	5	bifariously pubescent	Pubescent only on midrib and lateral veins
L003	7	11	6.3	1.2	8	papery	lanceolate, acuminate	7	bifariously pubescent	Pubescent only on midrib and lateral veins
L003	8	12	7.7	1.7	6	papery	lanceolate, acuminate	9	bifariously pubescent	Pubescent only on midrib and lateral veins
L003	9	10	5.8	1	7	papery	lanceolate, acuminate	10	bifariously pubescent	Pubescent only on midrib and lateral veins
L003	10	15	7.8	1.8	7	papery	lanceolate, acuminate	11	bifariously pubescent	Pubescent only on midrib and lateral veins
L004	1	13	7.2	1.5	8	papery	lanceolate, acuminate	7	bifariously pubescent	Pubescent only on midrib and lateral veins
L004	2	17	10.3	1.8	5	papery	lanceolate, acuminate	11	bifariously pubescent	Pubescent only on midrib and lateral veins
L004	3	12	7.2	1.6	7	papery	lanceolate, acuminate	8	bifariously pubescent	Pubescent only on midrib and lateral veins
L004	4	11	8.3	1.6	7	papery	lanceolate, acuminate	6	bifariously pubescent	Pubescent only on midrib and lateral veins
L004	5	15	8.8	1.5	6	papery	lanceolate, acuminate	10	bifariously pubescent	Pubescent only on midrib and lateral veins
L004	6	16	10.2	1.7	5	papery	lanceolate, acuminate	8	bifariously pubescent	Pubescent only on midrib and lateral veins
L004	7	16	9.8	1.7	6	papery	lanceolate, acuminate	5	bifariously pubescent	Pubescent only on midrib and lateral veins
L004	8	13	6.9	1.4	7	papery	lanceolate, acuminate	9	bifariously pubescent	Pubescent only on midrib and lateral veins
L004	9	18	9.2	1.9	6	papery	lanceolate, acuminate	7	bifariously pubescent	Pubescent only on midrib and lateral veins
L004	10	17	10.5	1.8	7	papery	lanceolate, acuminate	8	bifariously pubescent	Pubescent only on midrib and lateral veins
L005	1	12	7.3	1.6	8	papery	lanceolate, acuminate	9	bifariously pubescent	Pubescent only on midrib and lateral veins
L005	2	13	8.1	1.3	6	papery	lanceolate, acuminate	10	bifariously pubescent	Pubescent only on midrib and lateral veins
L005	3	10	6.5	1.2	7	papery	lanceolate, acuminate	11	bifariously pubescent	Pubescent only on midrib and lateral veins
L005	4	14	8.2	1.5	8	papery	lanceolate, acuminate	7	bifariously pubescent	Pubescent only on midrib and lateral veins
L005	5	13	7.9	1.1	6	papery	lanceolate, acuminate	6	bifariously pubescent	Pubescent only on midrib and lateral veins
L005	6	15	8.4	1.6	7	papery	lanceolate, acuminate	7	bifariously pubescent	Pubescent only on midrib and lateral veins
L005	7	14	7.8	1.2	5	papery	lanceolate, acuminate	8	bifariously pubescent	Pubescent only on midrib and lateral veins
L005	8	11	5.9	1.3	6	papery	lanceolate, acuminate	5	bifariously pubescent	Pubescent only on midrib and lateral veins
L005	9	12	5.8	1	5	papery	lanceolate, acuminate	9	bifariously pubescent	Pubescent only on midrib and lateral veins
L005	10	11	6	1.4	8	papery	lanceolate, acuminate	6	bifariously pubescent	Pubescent only on midrib and lateral veins
L006	1	14	8	1.4	7	papery	lanceolate, acuminate	8	bifariously pubescent	Pubescent only on midrib and lateral veins
M006	2	13	7.2	1.2	6	papery	lanceolate, acuminate	10	bifariously pubescent	Pubescent only on midrib and lateral veins
M006	3	16	8.6	1.5	8	papery	lanceolate, acuminate	11	bifariously pubescent	Pubescent only on midrib and lateral veins
M006	4	10	6.2	1.1	5	papery	lanceolate, acuminate	7	bifariously pubescent	Pubescent only on midrib and lateral veins
M006	5	12	6.3	1	7	papery	lanceolate, acuminate	12	bifariously pubescent	Pubescent only on midrib and lateral veins
M006	6	15	8.1	1.6	5	papery	lanceolate, acuminate	6	bifariously pubescent	Pubescent only on midrib and lateral veins
M006	7	14	7.6	1.4	5	papery	lanceolate, acuminate	9	bifariously pubescent	Pubescent only on midrib and lateral veins
M006	8	14	7.3	1.5	7	papery	lanceolate, acuminate	7	bifariously pubescent	Pubescent only on midrib and lateral veins
M006	9	10	5.9	0.9	6	papery	lanceolate, acuminate	10	bifariously pubescent	Pubescent only on midrib and lateral veins
M006	10	11	5.8	1.1	7	papery	lanceolate, acuminate	7	bifariously pubescent	Pubescent only on midrib and lateral veins

## Sheet: Sheet2
species	sample_id
saxatilis	S001
saxatilis	S002
saxatilis	S003
saxatilis	S004
lignosa	M001
lignosa	M002
lignosa	M003
lignosa	M004
